# Supplementary material for: Tumor-Derived Small Extracellular Vesicles Induce Pro-Inflammatory Cytokine Expression and PD-L1 Regulation in M0 Macrophages via IL-6/STAT3 and TLR4 Signaling Pathways
Source: Int J Mol Sci. 2021 Nov 9;22(22):12118. doi: 10.3390/ijms222212118 (PMC8621495; doi:10.3390/ijms222212118)
Supplement: Supplementary file 1 [file ijms-22-12118-s001.zip]

Archive with 1 entries (1 files):
- ijms-1431495-supplementary.pdf
